# Supplementary material for: Genetic Structural Differentiation Analyses of Intercontinental Populations and Ancestry Inference of the Chinese Hui Group Based on a Novel Developed Autosomal AIM-InDel Genotyping System
Source: Biomed Res Int. 2020 Aug 25;2020:2124370. doi: 10.1155/2020/2124370 (PMC7468629; doi:10.1155/2020/2124370)
Supplement: Supplementary 1 — Supplementary Table 1: the detail information of the reference populations in 1000 Genomes Project Phase 3. [file 2124370.f1.xlsx]

## Sheet: Supplementary Table 1
Supplementary Table 1: the detail information of the reference populations in 1000 Genomes Project Phase 3
Abbreviations	Population Names	Sample Sizes	Data Sources
AFR	African populations	661	1000 genomes project phase 3
ACB	African Caribbean in Barbados	96	1000 genomes project phase 3
ASW	African Ancestry in Southwest US	61	1000 genomes project phase 3
LWK	Luhya in Webuye, Kenya	99	1000 genomes project phase 3
GWD	Gambian in Western Division, The Gambia	113	1000 genomes project phase 3
MSL	Mende in Sierra Leone	85	1000 genomes project phase 3
ESN	Esan in Nigeria	99	1000 genomes project phase 3
YRI	Yoruba in Ibadan, Nigeria	108	1000 genomes project phase 3
EAS	East Asian populations	504	1000 genomes project phase 3
KHV	Kinh in Ho Chi Minh City, Vietnam	99	1000 genomes project phase 3
CDX	Chinese Dai in Xishuangbanna, China	93	1000 genomes project phase 3
CHB	Han Chinese in Bejing, China	103	1000 genomes project phase 3
CHS	Southern Han Chinese, China	105	1000 genomes project phase 3
JPT	Japanese in Tokyo, Japan	104	1000 genomes project phase 3
SAS	South Asian populations	489	1000 genomes project phase 3
PJL	Punjabi in Lahore, Pakistan	96	1000 genomes project phase 3
GIH	Gujarati Indian in Houston, TX	103	1000 genomes project phase 3
ITU	Indian Telugu in the UK	102	1000 genomes project phase 3
STU	Sri Lankan Tamil in the UK	102	1000 genomes project phase 3
BEB	Bengali in Bangladesh	86	1000 genomes project phase 3
AMR	American populations	347	1000 genomes project phase 3
CLM	Colombian in Medellin, Colombia	94	1000 genomes project phase 3
MXL	Mexican Ancestry in Los Angeles, California	64	1000 genomes project phase 3
PEL	Peruvian in Lima, Peru	85	1000 genomes project phase 3
PUR	Puerto Rican in Puerto Rico	104	1000 genomes project phase 3
EUR	European populations	503	1000 genomes project phase 3
CEU	Utah residents with Northern and Western European ancestry	99	1000 genomes project phase 3
FIN	Finnish in Finland	99	1000 genomes project phase 3
GBR	British in England and Scotland	91	1000 genomes project phase 3
IBS	Iberian populations in Spain	107	1000 genomes project phase 3
TSI	Toscani in Italy	107	1000 genomes project phase 3
