# Supplementary material for: Genetic Structural Differentiation Analyses of Intercontinental Populations and Ancestry Inference of the Chinese Hui Group Based on a Novel Developed Autosomal AIM-InDel Genotyping System
Source: Biomed Res Int. 2020 Aug 25;2020:2124370. doi: 10.1155/2020/2124370 (PMC7468629; doi:10.1155/2020/2124370)
Supplement: Supplementary 2 — Supplementary Table 2: the essential information and Rosenberg's In values of the 39 AIM-InDels. [file 2124370.f2.xlsx]

## Sheet: Supplementary Table 2
Supplementary Table 2: The essential information and Rosenberg’s In values of the 39 AIM-InDels.
Loci	Chromosomes	Alleles	Locations	Rosenberg’s In valuesRosenberg’s In valuesRosenberg’s In values
				EUR	AFR	AMR	EAS	SAS
rs2307840	1	−/GT	35633488:35633489	0.0049	0.0932	0.0041	0.0359	0.0041
rs3029066	1	-/AT	6336767:6336768	0.0323	0.2526	0.0239	0.0465	0.0169
rs3045215	1	-/ATTATAACT	234605171:234605172	0.0261	0.0796	0.0017	0.0924	0.0182
rs3835409	1	-/GGCTG	29306979:29306980	0.0071	0.0541	0.0003	0.0723	0.0087
rs35434967	2	-/TT	132458897	0.0645	0.0051	0.0030	0.0473	0.0005
rs10533439	3	-/AT	12659649:12659650	0.0330	0.0967	0.0140	0.0946	0.0006
rs3033760	3	-/TATAGA	173839871:173839876	0.0242	0.0058	0.0119	0.0917	0.0010
rs34477782	3	-/CT	194785474:194785475	0.0780	0.1248	0.0001	0.0053	0.0143
rs36038238	3	-/AA	173820325:173820326	0.0298	0.0538	0.0048	0.1495	0.0058
rs3840222	3	-/TGAAAA	4314568:4314573	0.0026	0.2201	0.0098	0.0936	0.0258
rs3216799	4	-/CT	148444232:148444233	0.0019	0.1125	0.0064	0.0988	0.0198
rs34921138	4	-/CTC	122853656:122853658	0.0144	0.2143	0.0050	0.0954	0.0087
rs4147539	4	-/GAA	99316323:99316325	0.0009	0.0033	0.0530	0.0007	0.0126
rs4647655	4	-/TTCAGGATTT	184636744:184636745	0.0426	0.0505	0.0002	0.1450	0.0001
rs3028822	5	-/TTC	173148759:173148760	0.0526	0.0024	0.0024	0.0371	0.0011
rs3831885	5	-/TG	109797309:109797310	0.0237	0.0909	0.0011	0.1106	0.0105
rs3839348	6	-/ACCGCCT	160030640:160030646	0.0148	0.0527	0.0001	0.0993	0.0006
rs146391383	7	-/AAG	138522854:138522856	0.0216	0.0275	0.0003	0.1546	0.0019
rs2307783	7	-/CCCA	23268016:23268019	0.0049	0.0932	0.0041	0.0359	0.0041
rs10555216	8	-/CCAG	27350379:27350382	0.0159	0.0191	0.0003	0.0834	0.0018
rs5891435	8	-/ATTT	51836484:51836487	0.0788	0.2622	0.0245	0.0010	0.0458
rs10580743	9	-/GAGG	136897173:136897176	0.0008	0.0086	0.0428	0.0078	0.0002
rs147090496	9	-/AAAC	123203989:123203992	0.0723	0.0437	0.0004	0.0537	0.0611
rs57406754	9	-/GG	130741891:130741892	0.0870	0.0885	0.0044	0.0058	0.0116
rs5896844	9	-/ATCA	19564554:19564557	0.0000	0.1064	0.0019	0.0943	0.0399
rs10538061	10	-/AAA	72812765:72812767	0.0374	0.0076	0.0051	0.1655	0.0001
rs10569275	10	-/TT	11294998:11294999	0.0105	0.1518	0.0064	0.0434	0.0262
rs5788207	10	-/CTCT	117071333:117071336	0.0458	0.0398	0.0032	0.0191	0.0221
rs5788637	10	-/AC	123886286:123886287	0.0058	0.0918	0.0031	0.1212	0.0012
rs11273905	11	-/TGAACCCACAT	46063832:46063842	0.0670	0.0161	0.0001	0.0453	0.0206
rs3830479	12	-/AGG	109907500:109907501	0.0335	0.0961	0.0174	0.0085	0.0059
rs3840794	12	-/GAGA	1614990:1614993	0.0374	0.0026	0.0001	0.0932	0.0003
rs10534050	15	-/AG	98800241:98800242	0.0100	0.0925	0.0224	0.0223	0.0026
rs3047538	15	-/GAA	45258274:45258276	0.0835	0.0538	0.0044	0.0426	0.0076
rs145119206	16	-/TTTG	20231803:20231806	0.0586	0.0337	0.0001	0.0046	0.0022
rs16432	20	-/CGGCAGTGG	2148052:2148060	0.0557	0.0492	0.0001	0.1947	0.0055
rs3044252	20	-/TCT	56469784:56469786	0.0256	0.0116	0.0000	0.1429	0.0024
rs3034941	21	-/ATT	41762793:41762794	-	-	-	-	-
rs3842715	22	-/TCCTGTGA	36312005:36312012	0.0068	0.0931	0.0058	0.0839	0.0200
Note.EUR, European populations; AFR, African populations; AMR, American populations; EAS, East Asiain populations; SAS, South Asian populations; -, indicated that no reference data of the 5 continental populations available in Ensembl.
